# Supplementary material for: Insights from bidirectional Mendelian randomization: Evaluating the influence of circulating inflammatory cytokines on prostatitis
Source: Medicine (Baltimore). 2025 May 9;104(19):e42438. doi: 10.1097/MD.0000000000042438 (PMC12073858; doi:10.1097/MD.0000000000042438)
Supplement: Supplementary file 1 [file medi-104-e42438-s001.xlsx]

## Sheet: Sheet1
Cytokines	GCST id
4E.BP1-1.tbl.gz	GCST90274758
ADA-1.tbl.gz	GCST90274759
ARTN-1.tbl.gz	GCST90274760
AXIN1-1.tbl.gz	GCST90274761
Beta.NGF-1.tbl.gz	GCST90274762
CASP.8-1.tbl.gz	GCST90274763
CCL11-1.tbl.gz	GCST90274764
CCL19-1.tbl.gz	GCST90274765
CCL20-1.tbl.gz	GCST90274766
CCL23-1.tbl.gz	GCST90274767
CCL25-1.tbl.gz	GCST90274768
CCL28-1.tbl.gz	GCST90274769
CCL4-1.tbl.gz	GCST90274770
CD244-1.tbl.gz	GCST90274771
CD40-1.tbl.gz	GCST90274772
CD5-1.tbl.gz	GCST90274773
CD6-1.tbl.gz	GCST90274774
CDCP1-1.tbl.gz	GCST90274775
CSF.1-1.tbl.gz	GCST90274776
CST5-1.tbl.gz	GCST90274777
CX3CL1-1.tbl.gz	GCST90274778
CXCL1-1.tbl.gz	GCST90274779
CXCL10-1.tbl.gz	GCST90274780
CXCL11-1.tbl.gz	GCST90274781
CXCL5-1.tbl.gz	GCST90274782
CXCL6-1.tbl.gz	GCST90274783
CXCL9-1.tbl.gz	GCST90274784
DNER-1.tbl.gz	GCST90274785
EN.RAGE-1.tbl.gz	GCST90274786
FGF.19-1.tbl.gz	GCST90274787
FGF.21-1.tbl.gz	GCST90274788
FGF.23-1.tbl.gz	GCST90274789
FGF.5-1.tbl.gz	GCST90274790
Flt3L-1.tbl.gz	GCST90274791
GDNF-1.tbl.gz	GCST90274792
HGF-1.tbl.gz	GCST90274793
IFN.gamma-1.tbl.gz	GCST90274794
IL.10-1.tbl.gz	GCST90274795
IL.10RA-1.tbl.gz	GCST90274796
IL.10RB-1.tbl.gz	GCST90274797
IL.12B-1.tbl.gz	GCST90274798
IL.13-1.tbl.gz	GCST90274799
IL.15RA-1.tbl.gz	GCST90274800
IL.17A-1.tbl.gz	GCST90274801
IL.17C-1.tbl.gz	GCST90274802
IL.18-1.tbl.gz	GCST90274803
IL.18R1-1.tbl.gz	GCST90274804
IL.1.alpha-1.tbl.gz	GCST90274805
IL.2-1.tbl.gz	GCST90274806
IL.20-1.tbl.gz	GCST90274807
IL.20RA-1.tbl.gz	GCST90274808
IL.22.RA1-1.tbl.gz	GCST90274809
IL.24-1.tbl.gz	GCST90274810
IL.2RB-1.tbl.gz	GCST90274811
IL.33-1.tbl.gz	GCST90274812
IL.4-1.tbl.gz	GCST90274813
IL.5-1.tbl.gz	GCST90274814
IL.6-1.tbl.gz	GCST90274815
IL.7-1.tbl.gz	GCST90274816
IL.8-1.tbl.gz	GCST90274817
LAP.TGF.beta.1-1.tbl.gz	GCST90274818
LIF-1.tbl.gz	GCST90274819
LIF.R-1.tbl.gz	GCST90274820
MCP.1-1.tbl.gz	GCST90274821
MCP.2-1.tbl.gz	GCST90274822
MCP.3-1.tbl.gz	GCST90274823
MCP.4-1.tbl.gz	GCST90274824
MIP.1.alpha-1.tbl.gz	GCST90274825
MMP.1-1.tbl.gz	GCST90274826
MMP.10-1.tbl.gz	GCST90274827
NRTN-1.tbl.gz	GCST90274828
NT.3-1.tbl.gz	GCST90274829
OPG-1.tbl.gz	GCST90274830
OSM-1.tbl.gz	GCST90274831
PD.L1-1.tbl.gz	GCST90274832
SCF-1.tbl.gz	GCST90274833
SIRT2-1.tbl.gz	GCST90274834
SLAMF1-1.tbl.gz	GCST90274835
ST1A1-1.tbl.gz	GCST90274836
STAMPB-1.tbl.gz	GCST90274837
TGF.alpha-1.tbl.gz	GCST90274838
TNF-1.tbl.gz	GCST90274839
TNFB-1.tbl.gz	GCST90274840
TNFRSF9-1.tbl.gz	GCST90274841
TNFSF14-1.tbl.gz	GCST90274842
TRAIL-1.tbl.gz	GCST90274843
TRANCE-1.tbl.gz	GCST90274844
TSLP-1.tbl.gz	GCST90274845
TWEAK-1.tbl.gz	GCST90274846
uPA-1.tbl.gz	GCST90274847
VEGF.A-1.tbl.gz	GCST90274848

## Sheet: Sheet2
The MR results of CD244
method	nsnp	b	se	pval	lo_ci	up_ci	or	or_lci95	or_uci95
Inverse variance weighted	20	0.133743	0.0674137	0.0472659	0.00161187	0.265873	1.1431	1.00161	1.30457
MR Egger	20	0.121836	0.138062	0.389153	-0.148765	0.392438	1.12957	0.861771	1.48059
Weighted mode	20	0.0992302	0.112344	0.38813	-0.120964	0.319425	1.10432	0.886066	1.37634
Weighted median	20	0.111242	0.0982874	0.257718	-0.0814015	0.303885	1.11767	0.921823	1.35511
effect_allele.exposure	other_allele.exposure	beta.exposure	se.exposure	eaf.exposure	pval.exposure	SNP	R2	F
A	G	-0.0559	0.0122	0.4429	4.61e-06	rs10903115	0.00154203	21.9955
T	C	0.0744	0.0119	0.4677	4.05e-10	rs3828139	0.00275613	39.2656
A	G	0.2053	0.0411	0.0249	5.88e-07	rs147033439	0.00204671	30.0884
A	G	-0.0624	0.0118	0.4675	1.24e-07	rs11265488	0.00193865	27.6439
A	G	0.2122	0.0119	0.4066	3.99e-71	rs11265493	0.0217288	303.694
A	G	0.0661	0.0117	0.4329	1.61e-08	rs4672486	0.00214526	31.5105
T	C	-0.0589	0.0123	0.4388	1.68e-06	rs1434219	0.00170862	24.3693
T	C	0.0704	0.0126	0.6994	2.31e-08	rs56272634	0.00208396	30.6307
C	G	-0.0637	0.0139	0.2366	4.59e-06	rs1574847	0.0014658	20.9112
A	G	-0.1804	0.0337	0.0393	8.65e-08	rs114758826	0.00245744	36.1043
T	C	0.2288	0.0497	0.0184	4.15e-06	rs78142752	0.00189101	27.8095
A	G	-0.1074	0.0215	0.0794	5.87e-07	rs6928352	0.00168628	24.7987
A	G	0.0627	0.0134	0.6347	2.88e-06	rs2554697	0.00182299	21.4393
T	G	0.063	0.0138	0.248	4.99e-06	rs34826779	0.00148041	21.1192
T	C	-0.3705	0.0763	0.9873	1.2e-06	rs10992054	0.00344238	42.2093
A	G	0.0768	0.0161	0.8167	1.84e-06	rs11020961	0.00176595	25.1855
A	G	-0.0702	0.0147	0.1876	1.79e-06	rs11220506	0.00150213	22.0916
A	C	-0.2146	0.047	0.0182	4.97e-06	rs149458216	0.00164583	24.1949
T	C	-0.0776	0.0125	0.6405	5.37e-10	rs72837690	0.00277314	39.51
A	G	0.1618	0.0348	0.9666	3.33e-06	rs139924614	0.00169036	24.8485

## Sheet: Sheet3
The MR results of IL-10RA
method	nsnp	b	se	pval	lo_ci	up_ci	or	or_lci95	or_uci95
Inverse variance weighted	9	0.216417	0.0889491	0.0149723	0.0420772	0.390758	1.24162	1.04298	1.4781
MR Egger	9	0.102914	0.144695	0.499936	-0.180687	0.386516	1.1084	0.834697	1.47184
Weighted mode	9	0.191086	0.123089	0.159162	-0.0501676	0.43234	1.21056	0.95107	1.54086
Weighted median	9	0.185177	0.117655	0.115509	-0.0454255	0.41578	1.20343	0.955591	1.51555
effect_allele.exposure	other_allele.exposure	beta.exposure	se.exposure	eaf.exposure	pval.exposure	SNP	R2	F
A	G	-0.1247	0.0252	0.0839	7.48e-07	rs6670799	0.00239038	27.0541
T	G	0.082	0.0179	0.1526	4.63e-06	rs41272625	0.001739	20.4568
T	G	0.0623	0.0131	0.5891	1.98e-06	rs286605	0.00187902	22.1176
A	C	0.4057	0.0865	0.9896	2.73e-06	rs180893431	0.00338792	31.536
T	C	0.2347	0.0511	0.9822	4.37e-06	rs80137559	0.00192609	22.6668
A	G	-0.0844	0.0168	0.8171	5.07e-07	rs3135932	0.00212914	25.0555
A	G	0.1676	0.0343	0.0481	1.03e-06	rs17832137	0.00257226	26.3979
A	G	0.3915	0.0823	0.9853	1.97e-06	rs74719858	0.00443996	47.9951
T	C	-0.3868	0.0841	0.0107	4.24e-06	rs143313574	0.00316749	31.4356

## Sheet: Sheet4
The MR results of IL-12B
method	nsnp	b	se	pval	lo_ci	up_ci	or	or_lci95	or_uci95
Inverse variance weighted	23	-0.095378	0.0389472	0.0143291	-0.171714	-0.0190415	0.909029	0.84222	0.981139
MR Egger	23	-0.168421	0.0573031	0.00783716	-0.280735	-0.0561069	0.844998	0.755228	0.945438
Weighted mode	23	-0.120253	0.0453638	0.0145983	-0.209166	-0.0313401	0.886696	0.81126	0.969146
Weighted median	23	-0.123336	0.0446892	0.00578269	-0.210926	-0.0357449	0.883967	0.809834	0.964886
effect_allele.exposure	other_allele.exposure	beta.exposure	se.exposure	eaf.exposure	pval.exposure	SNP	R2	F
T	C	0.0628	0.0134	0.7333	2.78e-06	rs6750065	0.0015426	22.0036
T	C	0.0984	0.0194	0.1662	3.93e-07	rs149993822	0.00268357	38.2373
A	G	-0.1009	0.0151	0.8154	2.36e-11	rs11130215	0.00306489	45.0136
T	C	0.1088	0.0228	0.0889	1.82e-06	rs148549227	0.00191759	23.7383
A	C	0.2861	0.013	0.3539	2.43e-107	rs9815073	0.0374323	514.776
T	C	0.207	0.0442	0.0363	2.82e-06	rs5014495	0.00299791	30.511
T	G	0.3161	0.056	0.9869	1.66e-08	rs144850787	0.00258359	36.8164
A	G	-0.4981	0.0132	0.3025	1e-200	rs10043720	0.104697	1162.5
A	G	0.1694	0.0325	0.9592	1.87e-07	rs17056751	0.00224608	33.0217
T	C	-0.0857	0.0131	0.7246	6.07e-11	rs17722688	0.00293126	43.0479
T	G	-0.0622	0.0119	0.5425	1.72e-07	rs6968201	0.00192044	27.3847
T	C	-0.0695	0.0139	0.2389	5.73e-07	rs780679	0.00175654	25.8266
C	G	0.0709	0.0149	0.8109	1.95e-06	rs12766137	0.00154163	22.6671
T	C	-0.0672	0.0129	0.2822	1.9e-07	rs539598	0.00182949	26.9008
A	G	-0.204	0.0435	0.0216	2.74e-06	rs72993671	0.00175898	25.0143
A	G	-0.197	0.0363	0.0298	5.73e-08	rs1398590	0.00224409	32.9723
C	G	0.0721	0.0122	0.3473	3.42e-09	rs516978	0.00235678	34.6218
T	C	-0.3406	0.0535	0.9832	1.94e-10	rs76428106	0.0038324	52.6844
T	C	0.0798	0.0128	0.7151	4.54e-10	rs1950897	0.00259475	38.1344
C	G	-0.1297	0.0127	0.6875	1.74e-24	rs12588969	0.00722824	102.523
A	G	-0.0743	0.0132	0.2595	1.81e-08	rs8026767	0.00212163	31.1938
A	G	0.0918	0.0201	0.9081	4.94e-06	rs9965402	0.00140658	20.6884
A	G	-0.1477	0.0246	0.0654	1.92e-09	rs73416208	0.00266682	39.1749

## Sheet: Sheet5
The MR results of uPA
method	nsnp	b	se	pval	lo_ci	up_ci	or	or_lci95	or_uci95
Inverse variance weighted	20	0.132002	0.0625733	0.0348961	0.00935857	0.254646	1.14111	1.0094	1.29001
MR Egger	20	0.103502	0.131519	0.441538	-0.154275	0.361279	1.10905	0.857036	1.43516
Weighted mode	20	0.12727	0.109549	0.259719	-0.0874464	0.341987	1.13572	0.916268	1.40774
Weighted median	20	0.13313	0.0913647	0.145082	-0.045945	0.312205	1.1424	0.955094	1.36643
effect_allele.exposure	other_allele.exposure	beta.exposure	se.exposure	eaf.exposure	pval.exposure	SNP	R2	F
A	G	-0.0785	0.0166	0.1578	2.26e-06	rs333947	0.00163792	23.3609
A	G	-0.0852	0.0114	0.5375	7.8e-14	rs7564243	0.0036091	52.9666
A	G	0.0952	0.0176	0.1456	6.33e-08	rs6805474	0.0022549	32.1386
T	C	-0.091	0.019	0.8498	1.67e-06	rs62286554	0.00211397	23.9112
A	G	-0.0548	0.0119	0.5246	4.12e-06	rs1074669	0.00149789	21.3667
A	G	-0.1817	0.0389	0.0248	3e-06	rs74607099	0.00159693	23.474
T	G	0.0627	0.0133	0.7552	2.43e-06	rs59772299	0.00145358	21.3801
A	G	-0.0625	0.012	0.6344	1.91e-07	rs154972	0.001812	26.6316
C	G	0.1968	0.0417	0.0253	2.37e-06	rs72727847	0.00191017	28.0811
A	G	0.1061	0.0217	0.1034	1.01e-06	rs10992204	0.00208728	29.7566
A	G	0.3099	0.0664	0.0145	3.05e-06	rs3933086	0.00274472	32.2386
A	C	-0.0946	0.0115	0.5624	1.93e-16	rs2227575	0.00440489	64.5938
A	G	0.0784	0.0154	0.1671	3.56e-07	rs10840566	0.00171093	25.164
A	G	-0.1024	0.0161	0.1509	2.01e-10	rs11220462	0.00268706	39.4768
C	G	0.3395	0.0656	0.0119	2.28e-07	rs144470316	0.00271055	33.2575
T	C	-0.1107	0.0156	0.7855	1.28e-12	rs7406661	0.00412951	58.7506
A	G	0.0567	0.0115	0.4758	8.2e-07	rs704	0.00160368	23.5907
T	C	-0.094	0.0125	0.3008	5.48e-14	rs4800787	0.00371676	54.5444
A	G	0.1408	0.0165	0.8426	1.42e-17	rs4760	0.0052585	74.7278
T	C	-0.422	0.0311	0.0405	6.1e-42	rs4251805	0.0138406	201.105

## Sheet: Sheet6
The reverse MR results of CCL23
method	nsnp	b	se	pval	lo_ci	up_ci	or	or_lci95	or_uci95
Inverse variance weighted	21	-0.0524976	0.0234258	0.0250249	-0.0984122	-0.00658306	0.948857	0.906275	0.993439
MR Egger	21	0.00331424	0.0589175	0.955728	-0.112164	0.118793	1.00332	0.893898	1.12614
Weighted mode	21	-0.0312772	0.052282	0.556394	-0.13375	0.0711955	0.969207	0.874809	1.07379
Weighted median	21	-0.0429251	0.0319891	0.179639	-0.105624	0.0197735	0.957983	0.899763	1.01997
SNPs of Prostatitis as expousure
effect_allele.exposure	other_allele.exposure	beta.exposure	se.exposure	eaf.exposure	pval.exposure	SNP	R2	F
T	C	0.472176	0.101633	0.00956344	3.39e-06	rs75602597	0.00422356	17.4958
T	C	-0.303416	0.0655439	0.0367295	3.67e-06	rs139043235	0.00651434	26.9231
T	C	-0.17339	0.0360798	0.120539	1.54e-06	rs17043051	0.00637415	26.3474
G	A	0.187529	0.0402244	0.905008	3.13e-06	rs629847	0.00604653	25.0015
C	T	0.262947	0.0569598	0.0355332	3.91e-06	rs9830114	0.00473902	19.6209
C	T	0.140345	0.0266461	0.220147	1.39e-07	rs12489113	0.00676316	27.9444
A	G	-0.150577	0.0327924	0.146652	4.39e-06	rs36023198	0.00567494	23.4738
C	G	-0.132966	0.0278076	0.219793	1.74e-06	rs2051787	0.00606366	25.0719
G	A	-0.502336	0.108363	0.0143152	3.56e-06	rs58810928	0.00712122	29.4133
A	G	-0.286816	0.0611216	0.0417816	2.7e-06	rs115723447	0.00658698	27.2213
A	G	-0.272152	0.0554994	0.0496264	9.41e-07	rs1825366	0.00698651	28.8608
T	C	-0.261629	0.05599	0.0499315	2.97e-06	rs16895696	0.00649428	26.8408
A	G	-0.146937	0.0298924	0.184123	8.85e-07	rs58376190	0.00648672	26.8097
A	T	0.260306	0.0561467	0.0364526	3.55e-06	rs10964532	0.00475992	19.707
G	C	-0.47951	0.0999542	0.990624	1.61e-06	rs10738492	0.00427122	17.6924
C	A	-0.107018	0.0234061	0.381635	4.83e-06	rs1022986	0.00540551	22.3654
T	A	0.165839	0.0328474	0.124076	4.45e-07	rs60588618	0.00597802	24.7199
A	G	0.153531	0.0323416	0.132609	2.06e-06	rs10506840	0.00542263	22.4358
G	A	0.193119	0.0408616	0.0754013	2.29e-06	rs77472882	0.00520011	21.5199
C	G	0.27275	0.055372	0.0384695	8.4e-07	rs145819110	0.0055035	22.7686
T	G	0.122446	0.0265587	0.221639	4.02e-06	rs384810	0.00517305	21.4086

## Sheet: Sheet7
The reverse MR results of IL-5
method	nsnp	b	se	pval	lo_ci	up_ci	or	or_lci95	or_uci95
Inverse variance weighted	21	-0.0643893	0.0266632	0.0157389	-0.116649	-0.0121295	0.93764	0.889897	0.987944
MR Egger	21	-0.0595364	0.0674056	0.388137	-0.191651	0.0725785	0.942201	0.825595	1.07528
Weighted mode	21	-0.0484336	0.0601643	0.430274	-0.166356	0.0694885	0.952721	0.846745	1.07196
Weighted median	21	-0.0538801	0.0375944	0.151802	-0.127565	0.0198049	0.947546	0.880236	1.02
SNPs of Prostatitis as expousure
effect_allele.exposure	other_allele.exposure	beta.exposure	se.exposure	eaf.exposure	pval.exposure	SNP	R2	F
T	C	0.472176	0.101633	0.00956344	3.39e-06	rs75602597	0.00422356	17.4958
T	C	-0.303416	0.0655439	0.0367295	3.67e-06	rs139043235	0.00651434	26.9231
T	C	-0.17339	0.0360798	0.120539	1.54e-06	rs17043051	0.00637415	26.3474
G	A	0.187529	0.0402244	0.905008	3.13e-06	rs629847	0.00604653	25.0015
C	T	0.262947	0.0569598	0.0355332	3.91e-06	rs9830114	0.00473902	19.6209
C	T	0.140345	0.0266461	0.220147	1.39e-07	rs12489113	0.00676316	27.9444
A	G	-0.150577	0.0327924	0.146652	4.39e-06	rs36023198	0.00567494	23.4738
C	G	-0.132966	0.0278076	0.219793	1.74e-06	rs2051787	0.00606366	25.0719
G	A	-0.502336	0.108363	0.0143152	3.56e-06	rs58810928	0.00712122	29.4133
A	G	-0.286816	0.0611216	0.0417816	2.7e-06	rs115723447	0.00658698	27.2213
A	G	-0.272152	0.0554994	0.0496264	9.41e-07	rs1825366	0.00698651	28.8608
T	C	-0.261629	0.05599	0.0499315	2.97e-06	rs16895696	0.00649428	26.8408
A	G	-0.146937	0.0298924	0.184123	8.85e-07	rs58376190	0.00648672	26.8097
A	T	0.260306	0.0561467	0.0364526	3.55e-06	rs10964532	0.00475992	19.707
G	C	-0.47951	0.0999542	0.990624	1.61e-06	rs10738492	0.00427122	17.6924
C	A	-0.107018	0.0234061	0.381635	4.83e-06	rs1022986	0.00540551	22.3654
T	A	0.165839	0.0328474	0.124076	4.45e-07	rs60588618	0.00597802	24.7199
A	G	0.153531	0.0323416	0.132609	2.06e-06	rs10506840	0.00542263	22.4358
G	A	0.193119	0.0408616	0.0754013	2.29e-06	rs77472882	0.00520011	21.5199
C	G	0.27275	0.055372	0.0384695	8.4e-07	rs145819110	0.0055035	22.7686
T	G	0.122446	0.0265587	0.221639	4.02e-06	rs384810	0.00517305	21.4086

## Sheet: Sheet8
The reverse MR results of TRANCE
method	nsnp	b	se	pval	lo_ci	up_ci	or	or_lci95	or_uci95
Inverse variance weighted	21	-0.0541451	0.0235289	0.0213792	-0.100262	-0.00802852	0.947295	0.904601	0.992004
MR Egger	21	-0.161236	0.0590784	0.0133219	-0.27703	-0.0454429	0.851091	0.758032	0.955574
Weighted mode	21	-0.0205942	0.055382	0.71391	-0.129143	0.0879545	0.979616	0.878848	1.09194
Weighted median	21	-0.0269121	0.0329181	0.413615	-0.0914315	0.0376073	0.973447	0.912624	1.03832
SNPs of Prostatitis as expousure
effect_allele.exposure	other_allele.exposure	beta.exposure	se.exposure	eaf.exposure	pval.exposure	SNP	R2	F
T	C	0.472176	0.101633	0.00956344	3.39e-06	rs75602597	0.00422356	17.4958
T	C	-0.303416	0.0655439	0.0367295	3.67e-06	rs139043235	0.00651434	26.9231
T	C	-0.17339	0.0360798	0.120539	1.54e-06	rs17043051	0.00637415	26.3474
G	A	0.187529	0.0402244	0.905008	3.13e-06	rs629847	0.00604653	25.0015
C	T	0.262947	0.0569598	0.0355332	3.91e-06	rs9830114	0.00473902	19.6209
C	T	0.140345	0.0266461	0.220147	1.39e-07	rs12489113	0.00676316	27.9444
A	G	-0.150577	0.0327924	0.146652	4.39e-06	rs36023198	0.00567494	23.4738
C	G	-0.132966	0.0278076	0.219793	1.74e-06	rs2051787	0.00606366	25.0719
G	A	-0.502336	0.108363	0.0143152	3.56e-06	rs58810928	0.00712122	29.4133
A	G	-0.286816	0.0611216	0.0417816	2.7e-06	rs115723447	0.00658698	27.2213
A	G	-0.272152	0.0554994	0.0496264	9.41e-07	rs1825366	0.00698651	28.8608
T	C	-0.261629	0.05599	0.0499315	2.97e-06	rs16895696	0.00649428	26.8408
A	G	-0.146937	0.0298924	0.184123	8.85e-07	rs58376190	0.00648672	26.8097
A	T	0.260306	0.0561467	0.0364526	3.55e-06	rs10964532	0.00475992	19.707
G	C	-0.47951	0.0999542	0.990624	1.61e-06	rs10738492	0.00427122	17.6924
C	A	-0.107018	0.0234061	0.381635	4.83e-06	rs1022986	0.00540551	22.3654
T	A	0.165839	0.0328474	0.124076	4.45e-07	rs60588618	0.00597802	24.7199
A	G	0.153531	0.0323416	0.132609	2.06e-06	rs10506840	0.00542263	22.4358
G	A	0.193119	0.0408616	0.0754013	2.29e-06	rs77472882	0.00520011	21.5199
C	G	0.27275	0.055372	0.0384695	8.4e-07	rs145819110	0.0055035	22.7686
T	G	0.122446	0.0265587	0.221639	4.02e-06	rs384810	0.00517305	21.4086
